# Supplementary material for: The Impact of Domestication on Aboveground and Belowground Trait Responses to Nitrogen Fertilization in Wild and Cultivated Genotypes of Chickpea (Cicer sp.)
Source: Front Genet. 2020 Dec 2;11:576338. doi: 10.3389/fgene.2020.576338 (PMC7738563; doi:10.3389/fgene.2020.576338)
Supplement: Supplementary file 1 [file Table_1.xlsx]

## Sheet: Sheet1
			Wild							Domesticated
		1 ppm		100 ppm					1 ppm			100 ppm	Treatment	History	Treatment x History
Measurment	Sample Size (n)	Mean	SE	Sample Size (n)	Mean	SE	Sample Size (n)	Mean	SE	Sample Size (n)	Mean	SE	P value	P value	P value
Carbon content (%)	99	38.0035	1.05785	116	41.3706	0.215876	40	38.3564	0.342273	41	42.6424	0.374993	<0.001	0.321	0.5741
Nitrogen content (%)	99	1.02438	0.0588474	116	2.38427	0.0879865	40	1.22779	0.0479468	41	2.61153	0.18783	<0.001	0.1143	0.8977
Carbon to Nitrogen Ratio (C/N)	99	39.0508	0.628723	116	19.9364	0.697855	40	32.9019	1.09744	41	20.095	1.48565	<0.001	0.0201	<0.001
Chlorophyll Content Index	99	16.1898	0.606216	116	34.7509	1.19897	40	18.9195	1.27256	41	36.2829	1.82602	<0.001	0.2224	0.6545
N investment in Chrlorophyll	99	17.08	0.682948	116	16.6696	0.853723	40	15.7922	1.0692	41	17.2491	1.6111	0.5767	0.8892	0.3449
Canopy Level Photosynthesis	20	346.765	98.04	21	3391.85	482.481	23	751.544	113.154	23	7968.61	1217.99	<0.001	0.0322	0.001
Photosynthetic Capacity per mass	20	3.87823	0.461923	21	18.6789	1.30251	23	7.22434	0.888185	23	35.01	3.65	<0.001	0.03793	0.001
Photosynthetic Capacity per area	20	2.15313	0.240715	21	9.40913	0.542027	23	2.90257	0.291293	23	13.3916	1.18642	<0.001	0.004	0.013
PNUE per area	20	2.25117	0.254451	21	3.97077	0.349731	23	2.41024	0.26575	23	5.9878	1.09136	<0.001	0.185	<0.001
PNUE per mass	20	3.93917	0.482443	21	7.56172	0.738279	23	6.0203	0.826321	23	15.7433	3.11712	<0.001	0.02608	<0.001
Specific Leaf Area (cm²/g)	20	177.471	6.54505	21	199.446	7.70372	23	241.429	7.82301	23	255.161	8.58725	0.021	<.0.001	0.59002
Stomatal Conductance	20	0.0321927	0.00728806	21	0.137394	0.0202179	23	0.0571913	0.00825042	23	0.380917	0.106321	<0.001	0.1048	0.045444
Water-use Efficiency (δ13C)	99	-31.603	0.0742293	116	-31.4723	0.0794423	40	-32.1231	0.11876	41	-31.247	0.138155	<0.001	0.485	<0.001
Aboveground Biomass (g)	99	0.0913	0.00677175	116	0.308742	0.0282773	40	0.147612	0.015123	41	0.552263	0.0647355	<0.001	0.002	0.004
Belowground Biomass (g)	99	0.231285	0.00999656	116	0.500473	0.0309552	40	0.344985	0.0286727	41	0.664485	0.0768088	<0.001	0.0257	0.6557
Root Density (g/cm³)	99	0.140666	0.00619393	116	0.122358	0.00801946	40	0.103658	0.00602904	41	0.169082	0.0243375	0.028	0.704	<0.001
Root Length (cm)	99	1031.8	39.5471	116	1815.67	78.3843	40	1352.46	91.6219	41	2036.13	133.427	<0.001	0.071	0.537
Root Surface Area (cm²)	99	157.623	7.73221	116	362.667	19.2588	40	248.427	21.7005	41	493.088	49.4494	<0.001	0.019	0.571
Root Volume (cm³)	99	1.77152	0.106119	116	5.23206	0.467814	40	3.387	0.460734	41	10.0527	2.41319	<0.001	0.015	0.082
Average Root Diameter (mm)	99	0.470141	0.00929662	116	0.568891	0.0175637	40	0.537605	0.0233074	41	0.697712	0.0680064	<0.001	0.021	0.342
Specific Root Length (cm/g)	99	4911.78	139.292	116	4906.44	246	40	5340.07	209.082	41	3835	200.754	0.003	0.206	0.003
